# Supplementary material for: Pioglitazone Ameliorates Hippocampal Neurodegeneration, Disturbances in Glucose Metabolism and AKT/mTOR Signaling Pathways in Pentyelenetetrazole-Kindled Mice
Source: Pharmaceuticals (Basel). 2022 Sep 6;15(9):1113. doi: 10.3390/ph15091113 (PMC9506442; doi:10.3390/ph15091113)
Supplement: Supplementary file 1 [file pharmaceuticals-15-01113-s001.zip]

Archive with 1 entries (1 files):
- pharmaceuticals-1854941-supplementary.pdf
